# Supplementary material for: Disparities and Factors Associated with Coronavirus Disease-2019-Related Public Stigma: A Cross-Sectional Study in Thailand
Source: Int J Environ Res Public Health. 2022 May 25;19(11):6436. doi: 10.3390/ijerph19116436 (PMC9180735; doi:10.3390/ijerph19116436)
Supplement: Supplementary file 1 [file ijerph-19-06436-s001.zip]

Archive with 1 entries (1 files):
- ijerph-1710632-supplementary.pdf
